# Supplementary material for: Assembly of higher-order SMN oligomers is essential for metazoan viability and requires an exposed structural motif present in the YG zipper dimer
Source: Nucleic Acids Res. 2021 Jun 28;49(13):7644–64. doi: 10.1093/nar/gkab508 (PMC8287954; doi:10.1093/nar/gkab508)
Supplement: gkab508_Supplemental_Files [file gkab508_supplemental_files.zip]

Archive with 2 entries (2 files):
- Gupta NAR suppl tables.docx
- Gupta NAR suppl2.pdf
